# Supplementary material for: Detection of novel coronaviruses in bats in Myanmar
Source: PLoS One. 2020 Apr 9;15(4):e0230802. doi: 10.1371/journal.pone.0230802 (PMC7144984; doi:10.1371/journal.pone.0230802)
Supplement: S1 Table — (XLSX) [file pone.0230802.s001.xlsx]

## Sheet: Sheet1
Genbank Accession Number	FASTA sequence	Scientific Name	Common Name	Virus
MT063742	GGGTTTTCCAATGGTGTCGATTTTGTTGTCAGACCTGAAGGTTGTGTTGTAACTGAGTCTGGTGACTATATCAAACCTGTTAGAGCACGTGCACCACCAGGAGAACAATTTGCACATCTTCTGCCTTTACTTAAGCGTGGTCAACCATGGAATGTGGTTCGTAAGCGCATAGTGCAGATGTGTAGCGATTACTTGGCTAACCTATCAGATGTATTAATTTTTGTGCTGTGGGCTGGTGGTTTGGAGTTGACAACCATGCGCTACTTTGTCAAGATTGGACCAAGCAAAAATTGTGATTGTGGTAGGGTTGCCACTTGTTACAATAGTGCTTTGTTTACGTACTGTTGTTTCAAACATGCCCTTGGTTGTGATTATCTTTATAACCCTTACTGTATTGAT…	Chaerephon plicatus	Wrinkle-Lipped Free-Tailed Bat	PREDICT_CoV-82
MT063743	GGCTTCTCTAATGGTGTAGACTTTGTTGTCCAACCTGAAGGTTGTGTAGTTACTGAGACTGGCAGCAAAATCGTACCCGTTAGAGCACGTGCTCCACCAGGCGAACAGTTCACACACTTGGTACCCCTACTTCGTAAGGGTCAGCCGTGGACTGTAGTTCGTAAGCGCATTGTTCAAATGTGTTGCGACTACCTGGTCAACCTATCGGACATAATCATTTTTGTGTTGTGGGCCGGTGGTTTGGAGTTGACTACCATGAGATATTTTGTTAAGATAGGACCAAGCAAGGTTTGTGACTGCGGTAAGGTGGCTACCTGTTACAATAGTGTGACTCATGCATATTACTGTTTCAGACATGCACTTGGTTGCGATTATCTGTACAACCCTTATGTCATTGAC…	Chaerephon plicatus	Wrinkle-Lipped Free-Tailed Bat	PREDICT_CoV-47
MT063786	TCGTGCACTTCCCAATATGATACGCATGATTTCCGCCATGATTTTGGGGTCAAAGCATGTTACTTGCTGTGACACATCTGATAAGTATTACCGTCTTTGTAATGAGCTTGCACAAGTTTTGACAGAGGTTGTTTATTCTAATGGTGGTTTCTATTTGAAGCCTGGTGGTACTACTTCTGGTGATGCCACCACTGCCTATGCCAACTCTGTCTTTAACATTTTTCAAGCCGTTAGCGCCAACATTAACAGGTTGCTTAGCATTGATAGTAATGTGTGTAACAATATTGGTGTTAAGACTATGCAGCGTCAATTGTATGACTGTTGTTACAGATCTTCTACAGTTGATGACACTTTTGTTGACAGGTACTATTGTTACCTTCGCAAGCACTTTTC	Chaerephon plicatus	Wrinkle-Lipped Free-Tailed Bat	PREDICT_CoV-47
MT063744	GGGTTTTCCAATGGTGTCGATTTTGTTGTCAGACCTGAAGGTTGTGTTGTAACTGAGTCTGGTGACTATATCAAACCTGTTAGAGCACGTGCACCACCAGGAGAACAATTTGCACATCTTCTGCCTTTACTTAAGCGTGGTCAACCATGGAATGTGGTTCGTAAGCGCATAGTGCAGATGTGTAGCGATTACTTGGCTAACCTATCAGATGTATTAATTTTTGTGCTGTGGGCTGGTGGTTTGGAGTTGACAACTATGCGCTACTTTGTCAAGATTGGACCAAGCAAAAATTGTGATTGTGGTAGGGTTGCCACTTGTTACAATAGTGCTTTGCTTACGTACTGTTGTTTCAAACATGCCCTTGGTTGTGATTATCTTTATAACCCTTACTGTATTGAT…	Chaerephon plicatus	Wrinkle-Lipped Free-Tailed Bat	PREDICT_CoV-82
MT063745	TGCACATCTTCTGCCTTTACTTAAGCGTGGTCAACCATGGAATGTGGTTCGTAAGCGCATAGTGCAGATGTGTAGCGATTACTTGGCTAACCTATCAGATGTATTAATTTTTGTGCTGTGGGCTGGTGGTTTGGAGTTGACAACCATGCGCTACTTTGTCAAGATTGGACCAAGCAAAAATTGTGATTGTGGTAGGGTTGCCACTTGTTACAATAGTACTTTGTTTACGTACTGTTGTTTCAAACATGCCCTTGGTTGTGATTATCTTTATAACCCTTACTGTATT	Chaerephon plicatus	Wrinkle-Lipped Free-Tailed Bat	PREDICT_CoV-82
MT063794	GATGCCTAATATGTTGCGAATTTTTGCATCATTAATATTGGCTAGAAAACATTCGACATGTTGTACGATGAGCGAACGGTATTATCGCCTAGCCAATGAGTGTGCTCAAGTTTTGAGTGAGATGGTGCTGTGTGGGGGTGCTTTATATGTCAAGCCAGGCGGGACTTCTTCCGGTGATGCCACCACAGCATATGCTAATTCTGTTTTTAATATTTGCCAAGCAGTCACAGCTAATATTAGCGCACTACTTTCAGCAAATGGAAATAAGATTGTAGACACATACATAAGAGAAATGCAGCGTAAATTGTATGAAAATGTGTATCGTAGTGTCCATGTAGATGATAAATTTGTAGATGAGTATTACTCATTTTTGCGTAAGCACTTTTC	Hipposideros larvatus species complex	Horsfield's Leaf-Nosed Bat	PREDICT_CoV-96
MT063787	ATTACCTACCATGATTAGAATGATTTCAGCTATGATTCTTGGTTCCAAGCACGTTAACTGTTGTAATTCTACTGATAGATATTACAGACTTTGTAATGAGCTGGCACAGGTTCTTACTGAAATGGTCTATTCCAATGGTGGTTTTTATATTAAACCAGGTGGCACAACTTCTGGTGATGCAACCACAGCATATGCCAATTCAGTTTTTAACATCTTTCAGGCAACTAGTGCTAATGTTAACAGGTTGCTGAGTGTTGATAGTAACACTTGCAACAACATTGAAGTTAAACAATTACAGCGCAAGTTGTATGACTGTTGTTATAGATCTTCTAATGTTGACCCAAGTTTCGTTGAAGAGTACTTCAGTTACTTGCGTAAACATTTTTC	Taphozous sp.	Unidentified Bat Within the Taphozous Genus	PREDICT_CoV-35
MT063754	TAAGCACTTAGTACCATTAATGCACAAAGGTGTGCCATGGACAGTGGTGCGTGCTAGAATTGTTCAAATGTTGAGTGACACTTTAAAATCTGTCACGGATCGTGTTGTATTAGTAACATGGGCCCATGGCTTTGAACTTACTAGTATGCAATATTTTTGCAAGTTGGGCAAGGAACGCACGTGTTGTATGTGTACTGCTCGAGCTACTTGTTATTCATCTATACATGACAACTATGGTTGTTGGTATCATTGTACAGGTTTTGATTACCTATACAACCCCTTTTTGATT	Hipposideros larvatus species complex	Horsfield's Leaf-Nosed Bat	PREDICT_CoV-93
MT063788	GATGCCTAATATGTTGCGAATTTTTGCATCATTAATATTGGCTAGAAAACATTCGACATGTTGTACGATGAGCGAACGGTATTATCGCCTAGCCAATGAGTGTGCTCAAGTTTTGAGTGAGATGGTGCTGTGTGGGGGTGCTTTATATGTCAAGCCAGGCGGGACTTCTTCCGGTGATGCCACCACAGCATATGCTAATTCTGTTTTTAATATTTGCCAAGCAGTCACAGCTAATATTAGCGCACTACTTTCAGCAAATGGAAATAAGATTGTAGACACATACATAAGAGAAATGCAGCGTAAATTGTATGAAAATGTGTATCGTAGTGTCCATGTAGATGATAAATTTGTAGATGAGTATTACTCATTTTTGCGTAAGCACTTTTC	Hipposideros larvatus species complex	Horsfield's Leaf-Nosed Bat	PREDICT_CoV-96
MT063755	TAAGCACTTAGTACCATTAATGCACAAAGGTGTGCCATGGACAGTGGTGCGTGCTAGAATTGTTCAAATGTTGAGTGACACTTTAAAATCTGTCACGGATCGTGTTGTATTAGTAACATGGGCCCATGGCTTTGAACTTACTAGTATGCAATATTTTTGCAAGTTGGGCAAGGAACGCACGTGTTGTATGTGTACTGCTCGAGCTACTTGTTATTCATCTATACATGACAACTATGGTTGTTGGTATCATTGTACAGGTTTTGATTACCTATACAACCCCTTTTTGATT	Hipposideros larvatus species complex	Horsfield's Leaf-Nosed Bat	PREDICT_CoV-93
MT063789	GATGCCTAATATGTTGCGAATTTTTGCATCATTAATATTGGCTAGAAAACATTCGACATGTTGTACGATGAGCGAACGGTATTATCGCCTAGCCAATGAGTGTGCTCAAGTTTTGAGTGAGATGGTGCTGTGTGGGGGTGCTTTATATGTCAAGCCAGGCGGGACTTCTTCCGGTGATGCCACCACAGCATATGCTAATTCTGTTTTTAATATTTGCCAAGCAGTCACAGCTAATATTAGCGCACTACTTTCAGCAAATGGAAATAAGATTGTAGACACATACATAAGAGAAATGCGGCGTAAATTGTATGAAAATGTGTATCGTAGTGTCCATGTAGATGATAAATTTGTAGATGAGTATTACTCATTTTTGCGTAAGCACTTTTC	Hipposideros larvatus species complex	Horsfield's Leaf-Nosed Bat	PREDICT_CoV-96
MT063756	TAAGCACTTAGTACCATTAATGCACAAAGGTGTGCCATGGGCAGTGGTGCGTGCTAGAATTGTTCAAATGTTGAGTGACACTTTAAAATCTGTCACGGATCGTGTTGTATTAGTAACATGGGCCCATGGCTTTGAACTTACTAGTATGCAATATTTTTGCAAGTTGGGCAAGGAACGCACGTGTTGTATGTGTACTGCTCGAGCTACTTGTTATTCATCTATACATGACAACTATGGTTGTTGGTATCATTGTACAGGTTTTGATTACCTATACAACCCCTTTTTGATT	Hipposideros larvatus species complex	Horsfield's Leaf-Nosed Bat	PREDICT_CoV-93
MT063790	GATGCCTAATATGTTGCGAATTTTTGCATCATTAATATTGGCTAGAAAACATTCGACATGTTGTACGATGAGCGAACGGTATTATCGCCTAGCCAATGAGTGTGCTCAAGTTTTGAGTGAGATGGTGCTGTGTGGGGGTGCTTTATATGTCAAGCCAGGCGGGACTTCTTCCGGTGATGCCACCACAGCATATGCTAATTCTGTTTTTAATATTTGCCAAGCAGTCACAGCTAATATTAGCGCACTACTTTCAGCAAATGGAAATAAGATTGTAGACACATACATAAGAGAAATGCAGCGTAAATTGTATGAAAATGTGTATCGTAGTGTCCATGTAGATGATAAATTTGTAGATGAGTATTACTCATTTTTGCGTAAGCACTTTTC	Hipposideros larvatus species complex	Horsfield's Leaf-Nosed Bat	PREDICT_CoV-96
MT063757	TACACATTTATTGCCTCTACTACGTAAAGGACAACCTTGGAATGTTGTGCGACGTCGTATTGTGCAAATGTGTAGTGATTATCTAGTTAACCTGTCTGACACACTTATTTTTGTGTTGTGGGCAGGTGGTTTGGAGCTTACTACTATGAGGTACTTTGTAAAATTAGGACCATTTAAATCCTGTGAGTGTGGTAACAAGGCCACTTGTTACAATAGTGTTAATCACACCTTTACTTGCTTCAAGCATGCATTGGGTTGTGATTACTTGTATAACCCTTACTGCATT	Scotophilus cf. heathii	Greater Asian House Bat	PREDICT_CoV-90
MT063791	ATTACCTAACATGATTAGAATGATTTCAGCTATGATTCTTGGTTCCAAGCACGTTAATTGCTGTAATTCTACTGATAGATACTACAGACTCTGTAACGAGCTGGCACAGGTTCTTACTGAAATGGTCTATTCCAATGGTGGTTTTTATATTAAACCAGGTGGCACAACTTCTGGTGATGCAACCACAGCATATGCCAATTCAGTTTTTAACATCTTTCAGGCAACTAGTGCTAATGTTAACAGGTTGTTGAGTGTTGATAGTAACACTTGCAACAACATTGAAGTTAAACAATTACAGCGCAAGTTGTATGATTGTTGTTATAGATCTTCTAATGTTGATCCAAGTTTCGTTGAAGAGTACTTCAGTTACTTGCGTAAACATTTTTC	Scotophilus cf. heathii	Greater Asian House Bat	PREDICT_CoV-35
MT063792	ATTACCTAACATGATTAGAATGATTTCAGCTATGATTCTTGGTTCCAAGCACGTTAATTGCTGTAATTCTACTGATAGATACTACAGACTCTGTAACGAGCTGGCACAGGTTCTTACTGAAATGGTCTATTCCAATGGTGGTTTTTATATTAAACCAGGTGGCACAACTTCTGGTGATGCAACCACAGCATATGCCAATTCAGTTTTTAACATCTTTCAGGCAACTAGTGCTAATGTTAACAGGTTGTTGAGTGTTGATAGTAACGCTTGCAACAACATTGAAGTTAAACAATTACAGCGCAAGTTGTATGATTGTTGTTATAGATCTTCTAATGTTGATCCAAGTTTCGTTGAAGAGTACTTCAGTTACTTGCGTAAACATTTTTC	Scotophilus cf. heathii	Greater Asian House Bat	PREDICT_CoV-35
MT063793	ATTACCTAACATGATTAGAATGATTTCAGCTATGATTCTTGGTTCCAAGCACGTTAATTGCTGTAATTCTACTGATAGATACTACAGACTCTGTAACGAGCTGGCACAGGTTCTTACTGAAATGGTCTATTCCAATGGTGGTTTTTATATTAAACCAGGTGGCACAACTTCTGGTGATGCAACCACAGCATATGCCAATTCAGTTTTTAACATCTTTCAGGCAACTAGTGCTAATGTTAACAGGTTGTTGAGTGTTGATAGTAACACTTGCAACAACATTGAAGTTAAACAATTACAGCGCAAGTTGTATGATTGTTGTTATAGATCTTCTAATGTTGATCCAAGTTTCGTTGAAGAGTACTTCAGTTACTTGCGTAAACATTTTTC	Scotophilus heathii	Greater Asian House Bat	PREDICT_CoV-35
MT063758	CAAACATTTAGTGCCTCTTATGTACAAGGGTATGCCCTGGACTATAGTACGCACTAGAATTGTTCAAATGATGAGTGACACTCTTAGAGATATCACTGATAGAGTTGTACTTGTAACATGGGCCCATGGCTTTGAGTTGACAAGTATGCAATATTTTTGCAAGCTAGGCAGAGAACGTACATGTTGTATGTGCAATGCCAGAGCTACATGTTATTCATCAGTGCACGATAACTACGGTTGTTGGCATCATAGCACTGGTTTTGACTACTTGTATAATCCTTTCCTGATC	Hipposideros larvatus species complex	Horsfield's Leaf-Nosed Bat	PREDICT_CoV-92
MT063759	CAAACATTTAGTGCCTCTTATGTACAAGGGTATGCCTTGGACTATAGTACGCACTAGAATTGTTCAAATGATGAGTGACACTCTTAGAGATATCACTGATAGAGTTGTACTTGTAACATGGGCCCATGGCTTTGAGTTGACAAGTATGCAATATTTTTGCAAGCTAGGCAGAGAACGTACATGTTGTATGTGCAATGCCAGAGCTACATGTTATTCATCAGTGCACGATAACTACGGTTGTTGGCATCATAGCACTGGTTTTGACTACTTGTATAATCCTTTCCTGATC	Hipposideros larvatus species complex	Horsfield's Leaf-Nosed Bat	PREDICT_CoV-92
MT063760	CAAACATTTAGTGCCTCTTATGTACAAGGGTATGCCTTGGACTATAGTACGCACTAGAATTGTTCAAATGATGAGTGACACTCTTAGAGATATCACTGATAGAGTTGTACTTGTAACATGGGCCCATGGCTTTGAGTTGACAAGTATGCAATATTTTTGCAAGCTAGGCAGAGAACGTACATGTTGTATGTGCAATGCCAGAGCTACATGTTATTCATCAGTGCACGATAACTACGGTTGTTGGCATCATAGCACTGGTTTTGACTACTTGTATAATCCTTTCCTGATC	Hipposideros larvatus species complex	Horsfield's Leaf-Nosed Bat	PREDICT_CoV-92
MT063761	CAAACATTTAGTGCCTCTTATGTACAAGGGTATGCCTTGGACTATAGTACGCACTAGAATTGTTCAAATGATGAGTGACACTCTTAGAGATATCACCGATAGAGTTGTACTTGTAACATGGGCCCATGGCTTTGAGTTGACAAGTATGCAATATTTTTGCAAGCTAGGCAGAGAACGTACATGTTGTATGTGCAATGCCAGAGCTACATGTTATTCATCAGTGCACGATAACTACGGTTGTTGGCATCATAGCACTGGTTTTGACTACTTGTATAATCCTTTCCTGATC	Hipposideros larvatus species complex	Horsfield's Leaf-Nosed Bat	PREDICT_CoV-92
MT063762	CAAACATTTAGTGCCTCTTATGTACAAGGGTATGCCTTGGACTATAGTACGCACTAGAATTGTTCAAATGATGAGTGACACTCTTAGAGATATCACTGATAGAGTTGTACTTGTAACATGGGCCCATGGCTTTGAGTTGACAAGTATGCAATATTTTTGCAAGCTAGGCAGAGAACGTACATGTTGTATGTGCAATGCCAGAGCTACATGTTATTCATCAGTGCACGATAACTACGGTTGTTGGCATCATAGCACTGGTTTTGACTACTTGTATAATCCTTTCCTGATC	Hipposideros larvatus species complex	Horsfield's Leaf-Nosed Bat	PREDICT_CoV-92
MT063763	CAAACATTTAGTGCCTCTTATGTACAAGGGTATGCCTTGGACTATAGTACGCACTAGAATTGTTCAAATGATGAGTGACACTCTTAGAGATATCACTGATAGAGTTGTACTTGTAACATGGGCCCATGGCTTTGAGTTGACAAGTATGCAATATTTTTGCAAGCTAGGCAGAGAACGTACATGTTGTATGTGCAATGCCAGAGCTACATGTTATTCATCAGTGCACGATAACTACGGTTGTTGGCATCATAGCACTGGTTTTGACTACTTGTATAATCCTTTCCTGATC	Hipposideros larvatus species complex	Horsfield's Leaf-Nosed Bat	PREDICT_CoV-92
MT063764	CAAACATTTAGTGCCTCTTATGTACAAGGGTATGCCTTGGACTATAGTACGCACTAGAATTGTTCAAATGATGAGTGACACTCTTAGAGATATCACTGATAGAGTTGTACTTGTAACATGGGCCCATGGCTTTGAGTTGACAAGTATGCAATATTTTTGCAAGCTAGGCAGAGAACGTACATGTTGTATGTGCAATGCCAGAGCTACATGTTATTCATCAGTGCACGATAACTACGGTTGTTGGCATCATAGCACTGGTTTTGACTACTTGTATAATCCTTTCCTGATC	Hipposideros larvatus species complex	Horsfield's Leaf-Nosed Bat	PREDICT_CoV-92
MT063765	CAAACATTTAGTGCCTCTTATGTACAAGGGTATGCCTTGGACTATAGTACGCACTAGAATTGTTCAAATGATGAGTGACACTCTTAGAGATATCACTGATAGAGTTGTACTTGTAACATGGGCCCATGGCTTTGAGTTGACAAGTATGCAATATTTTTGCAAGCTAGGCAGAGAACGTACATGTTGTATGTGCAATGCCAGAGCTACATGTTATTCATCAGTGCACGATAACTACGGTTGTTGGCATCATAGCACTGGTTTTGACTACTTGTATAATCCTTTCCTGATC	Hipposideros larvatus species complex	Horsfield's Leaf-Nosed Bat	PREDICT_CoV-92
MT063766	CAAACATTTAGTGCCTCTTATGTACAAGGGTATGCCTTGGACTATGGTACGCACTAGAATTGTTCAAATGATGAGTGACACTCTTAGAGATATCACTGATAGAGTTGTACTTGTAACATGGGCCCATGGCTTTGAGTTGACAAGTATGCAATATTTTTGCAAGCTAGGCAGAGAACGTACATGTTGTATGTGCAATGCCAGAGCTACATGTTATTCATCAGTGCACGATAACTACGGTTGTTGGCATCATAGCACTGGTTTTGACTACTTGTATAATCCTTTCCTGATC	Hipposideros larvatus species complex	Horsfield's Leaf-Nosed Bat	PREDICT_CoV-92
MT063753	CAAACATTTAGTGCCTCTTATGTACAAGGGTATGCCTTGGACTATAGTACGCACTAGAATTGTTCAAATGATGAGTGACACTCTTAGAGATATCACTGATAGAGTTGTACTTGTAACATGGGCCCATGGCTTTGAGTTGACAAGTATGCAATATTTTTGCAAGCTAGGCAGAGAACGTACATGTTGTATGTGCAATGCCAGAGCTACATGTTATTCATCAGTGCACGATAACTACGGTTGTTGGCATCACAGCACTGGTTTTGACTACTTGTATAATCCTTTCCTGATC	Hipposideros larvatus species complex	Horsfield's Leaf-Nosed Bat	PREDICT_CoV-92
MT063750	CAAACATTTAGTGCCTCTTATGTACAAGGGTATGCCTTGGACTATAGTACGCACTAGAATTGTTCAAATGATGAGTGACACTCTTAGAGATATCACTGATAGAGTTGTACTTGTAACATGGGCCCATGGCTTTGAGTTGACAAGTATGCAATATTTTTGCAAGCTAGGCAGAGAGCGTACATGTTGTATGTGCAATGCCAGAGCTACATGTTATTCATCAGTGCACGATAACTACGGTTGTTGGCATCATAGCACTGGTTTTGACTACTTGTATAATCCTTTCCTGATC	Hipposideros larvatus species complex	Horsfield's Leaf-Nosed Bat	PREDICT_CoV-92
MT063748	CAAACATTTAGTGCCTCTTATGTACAAGGGTATGCCTTGGACTATAGTACGCACTAGAATTGTTCAAATGATGAGTGACACTCTTAGAGATATCACTGATAGAGTTGTACTTGTAACATGGGCCCATGGCTTTGAGTTGACAAGTATGCAATATTTTTGCAAGCTAGGCAGAGAACGTACATGTTGTATGTGCAATGCCAGAGCTACATGTTATTCATCAGTGCACGATAACTACGGTTGTTGGCATCATAGCACTGGTTTTGACTACTTGTATAATCCTTTCCTGATC	Hipposideros larvatus species complex	Horsfield's Leaf-Nosed Bat	PREDICT_CoV-92
MT063746	CAAACATTTAGTGCCTCTTATGTACAAGGGTATGCCTTGGACTATAGTACGCACTAGAATTGTTCAAATGATGAGTGACACTCTTAGAGATATCACTGATAGAGTTGTACTTGTAACATGGGCCCATGGCTTTGAGTTGACAAGTATGCAATATTTTTGCAAGCTAGGCAGAGAACGTACATGTTGTATGTGCAATGCCAGAGCTACATGTTATTCATCAGTGCACGATAACTACGGTTGTTGGCATCATAGCACTGGTTTTGACTACTTGTATAATCCTTTCCTGATC	Hipposideros larvatus species complex	Horsfield's Leaf-Nosed Bat	PREDICT_CoV-92
MT063747	CAAACATTTAGTGCCTCTTATGTACAAGGGTATGCCTTGGACTATAGTACGCACTAGAATTGTTCAAATGATGAGTGACACTCTTAGAGATATCACTGATAGAGTTGTACTTGTAACATGGGCCCATGGCTTTGAGTTGACAAGTATGCAATATTTTTGCAAGCTAGGCAGAGAACGTACATGTTGTATGTGCAATGCCAGAGCTACATGTTATTCATCAGTGCACGATAACTACGGTTGTTGGCATCATAGCACTGGTTTTGACTACTTGTATAATCCTTTCCTGATC	Hipposideros larvatus species complex	Horsfield's Leaf-Nosed Bat	PREDICT_CoV-92
MT063749	CAAACATTTAGTGCCTCTTATGTACAAGGGTATGCCTTGGACTATAGTACGCACTAGAATTGTTCAAATGATGAGTGACACTCTTAGAGATATCACTGATAGAGTTGTACTTGTAACATGGGCCCATGGCTTTGAGTTGACAAGTATGCAATATTTTTGCAAGCTAGGCAGAGAACGTACATGTTGTATGTGCAATGCCAGAGCTACATGTTATTCATCAGTGCACGATAACTACGGTTGTTGGCATCATAGCACTGGTTTTGACTACTTGTATAATCCTTTCCTGATC	Hipposideros larvatus species complex	Horsfield's Leaf-Nosed Bat	PREDICT_CoV-92
MT063751	CAAACATTTAGTGCCTCTTATGTACAAGGGTATGCCTTGGACTATAGTACGCACTAGAATTGTTCAAATGATGAGTGACACTCTTAGAGATATCACTGATAGAGTTGTACTTGTAACATGGGCCCATGGCTTTGAGTTGACAAGTATGCAATATTTTTGCAAGCTAGGCAGAGAACGTACATGTTGTATGTGCAATGCCAGAGCTACATGTTATTCATCAGTGCACGATAACTACGGTTGTTGGCATCATAGCACTGGTTTTGACTACTTGTATAATCCTTTCCTGATC	Hipposideros larvatus species complex	Horsfield's Leaf-Nosed Bat	PREDICT_CoV-92
MT063767	CAAACATTTAGTGCCTCTTATGTACAAGGGTATGCCTTGGACTATAGTACGCACTAGAATTGTTCAAATGATGAGTGACACTCTTAGAGATATCACTGATAGAGTTGTACTTGTAACATGGGCCCATGGCTTTGAGTTGACAAGTATGCAATATTTTTGCAAGCTAGGCAGAGAACGTACATGTTGTATGTGCAATGCCAGAGCTACATGTTATTCATCAGTGCACGATAACTACGGTTGTTGGCATCATAGCACTGGTTTTGACTACTTGTATAATCCTTTCCTGATC	Hipposideros larvatus species complex	Horsfield's Leaf-Nosed Bat	PREDICT_CoV-92
MT063768	CAAACATTTAGTGCCTCTTATGTACAAGGGTATGCCTTGGACTATAGTACGCACTAGAATTGTTCAAATGATGAGTGACACTCTTAGAGATATCACTGATAGAGTTGTACTTGTAACATGGGCCCATGGCTTTGAGTTGACAAGTATGCAATATTTTTGCAAGCTAGGCAGAGAACGTACATGTTGTATGTGCAATGCCAGAGCTACATGTTATTCATCAGTGCACGATAACTACGGTTGTTGGCATCATAGCACTGGTTTTGACTACTTGTATAATCCTTTCCTGATC	Hipposideros larvatus species complex	Horsfield's Leaf-Nosed Bat	PREDICT_CoV-92
MT063769	CAAACATTTAGTGCCTCTTATGTACAAGGGTATGCCTTGGACTATAGTACGCACTAGAATTGTTCAAATGATGAGTGACACTCTTAGAGATATCACTGATAGAGTTGTACTTGTAACATGGGCCCATGGCTTTGAGTTGACAAGTATGCAATATTTTTGCAAGCTAGGCAGAGAACGTACATGTTGTATGTGCAATGCCAGAGCTACATGTTATTCATCAGTGCACGATAACTACGGTTGTTGGCATCATAGCACTGGTTTTGACTACTTGTATAATCCTTTCCTGATC	Hipposideros larvatus species complex	Horsfield's Leaf-Nosed Bat	PREDICT_CoV-92
MT063770	CAAACATTTAGTGCCTCTTATGTACAAGGGTATGCCTTGGACTATAGTACGCACTAGAATTGTTCAAATGATGAGTGACACTCTTAGAGATATCACTGATAGAGTTGTACTTGTAACATGGGCCCATGGCTTTGAGTTGACAAGTATGCAATATTTTTGCAAGCTAGGCAGAGAACGTACATGTTGTATGTGCAATGCCAGAGCTACATGTTATTCATCAGTGCACGATAACTACGGTTGTTGGCATCGTAGCACTGGTTTTGACTACTTGTATAATCCTTTCCTGATC	Hipposideros larvatus species complex	Horsfield's Leaf-Nosed Bat	PREDICT_CoV-92
MT063771	CAAACATTTAGTGCCTCTTATGTACAAGGGTATGCCTTGGACTATAGTACGCACTAGAATTGTTCAAATGATGAGTGACACTCTTAGAGATATCACTGATAGAGTTGTACTTGTAACATGGGCCCATGGCTTTGAGTTGACAAGTATGCAATATTTTTGCAAGCTAGGCAGAGAACGTACATGTTGTATGTGCAATGCCAGAGCTACATGTTATTCATCAGTGCACGATAACTACGGTTGTTGGCATCATAGCACTGGTTTTGACTACTTGTATAATCCTTTCCTGATC	Hipposideros larvatus species complex	Horsfield's Leaf-Nosed Bat	PREDICT_CoV-92
MT063772	CAAACATTTAGTGCCTCTTATGTACAAGGGTATGCCTTGGACTATAGTACGCACTAGAATTGTTCAAATGATGAGTGACACTCTTAGAGATATCACTGATAGAGTTGTACTTGTAACATGGGCCCATGGCTTTGAGTTGACAAGTATGCAATATTTTTGCAAGCTAGGCAGAGAACGTACATGTTGTATGTGCAATGCCAGAGCTACATGTTATTCATCAGTGCACGATAACTACGGTTGTTGGCATCATAGCACTGGTTTTGACTACTTGTATAATCCTTTCCTGATC	Hipposideros larvatus species complex	Horsfield's Leaf-Nosed Bat	PREDICT_CoV-92
MT063773	CAAACATTTAGTGCCTCTTATGTACAAGGGTATGCCTTGGACTATAGTACGCACTAGAATTGTTCAAATGATGAGTGACACTCTTAGAGATATCACTGATAGAGTTGTACTTGTAACATGGGCCCATGGCTTTGAGTTGACAAGTATGCAATATTTTTGCAAGCTAGGCAGAGAACGTACATGTTGTATGTGCAATGCCAGAGCTACATGTTATTCATCAGTGCACGATAACTACGGTTGTTGGCATCATAGCACTGGTTTTGACTACTTGTATAATCCTTTCCTGATC	Hipposideros larvatus species complex	Horsfield's Leaf-Nosed Bat	PREDICT_CoV-92
MT063774	CAAACATTTAGTGCCTCTTATGTACAAGGGTATGCCTTGGACTATAGTACGCACTAGAATTGTTCAAATGATGAGTGACACTCTTAGAGATATCACTGATAGAGTTGTACTTGTAACATGGGCCCATGGCTTTGAGTTGACAAGTATGCAATATTTTTGCAAGCTAGGCAGAGAACGTACATGTTGTATGTGCAATGCCAGAGCTACATGTTATTCATCAGTGCACGATAACTACGGTTGTTGGCATCATAGCACTGGTTTTGACTACTTGTATAATCCTTTCCTGATC	Hipposideros larvatus species complex	Horsfield's Leaf-Nosed Bat	PREDICT_CoV-92
MT063795	GATGCCTAATATGTTGCGAATTTTTGCATCATTAATATTGGCTAGAAAACATTCGACATGTTGTACGATGAGCGAACGGTATTATCGCCTAGCCAATGAGTGTGCTCAAGTTTTGAGTGAGATGGTGCTGTGTGGGGGTGCTTTATATGTCAAGCCAGGCGGGACTTCTTCCGGTGATGCCACCACAGCATATGCTAATTCTGTTTTTAATATTTGCCAAGCAGTCACAGCTAATATTAGCGCACTACTTTCAGCAAATGGAAATAAGATTGTAGACACATACATAAGAGAAATGCAGCGTAAATTGTATGAAAATGTGTATCGTAGTGTCCATGTAGATGATAAATTTGTAGATGAGTATTACTCATTTTTGCGTAAGCACTTTTC	Hipposideros larvatus species complex	Horsfield's Leaf-Nosed Bat	PREDICT_CoV-96
MT063775	CAAACATTTAGTGCCTCTTATGTACAAGGGTATGCCTTGGACTATAGTACGCACTAGAATTGTTCAAATGATGAGTGACACTCTTAGAGATATCACTGATAGAGTTGTACTTGTAACATGGGCCCATGGCTTTGAGTTGACAAGTATGCAATATTTTTGCAAGCTAGGCAGAGAACGTACATGTTGTATGTGCAATGCCAGAGCTACATGTTATTCATCAGTGCACGATAACTACGGTTGTTGGCATCATAGCACTGGTTTTGACTACTTGTATAATCCTTTCCTGATC	Hipposideros larvatus species complex	Horsfield's Leaf-Nosed Bat	PREDICT_CoV-92
MT063752	CAAACATTTAGTGCCTCTTATGTACAAGGGTATGCCTTGGACTATAGTACGCACTAGAATTGTTCAAATGATGAGTGACACTCTTAGAGATATCACTGATAGAGTTGTACTTGTAACATGGGCCCATGGCTTTGAGTTGACAAGTATGCAATATTTTTGCAAGCTAGGCAGAGAACGTACATGTYGTATGTGCAATGCCAGAGCTACATGTTATTCATCAGTGCACGATAACTACGGTTGTTGGCATCATAGCACTGGTTTTGACTACTTGTATAATCCTTTCCTGATC	Hipposideros larvatus species complex	Horsfield's Leaf-Nosed Bat	PREDICT_CoV-92
MT063776	CAAACATTTAGTGCCTCTTATGTACAAGGGTATGCCTTGGACTATAGTACGCACTAGAATTGTTCAAATGATGAGTGACACTCTTAGAGATATCACTGATAGAGTTGTACTTGTAACATGGGCCCATGGCTTTGAGTTGACAAGTATGCAATATTTTTGCAAGCTAGGCAGAGAACGTACATGTTGTATGTGCAATGCCAGAGCTACATGTTATTCATCAGTGCACGATAACTACGGTTGTTGGCATCATAGCACTGGTTTTGACTACTTGTATAATCCTTTCCTGATC	Hipposideros larvatus species complex	Horsfield's Leaf-Nosed Bat	PREDICT_CoV-92
MT063777	CAAACATTTAGTGCCTCTTATGTACAAGGGTATGCCTTGGACTATAGTACGCACTAGAATTGTTCAAATGATGAGTGACACTCTTAGAGATATCACTGATAGAGTTGTACTTGTAACATGGGCCCATGGCTTTGAGTTGACAAGTATGCAATATTTTTGCAAGCTAGGCAGAGAACGTACATGTTGTATGTGCAATGCCAGAGCTACATGTTATTCATCAGTGCACGATAACTACGGTTGTTGGCATCATAGCACTGGTTTTGACTACTTGTATAATCCTTTCCTGATC	Hipposideros larvatus species complex	Horsfield's Leaf-Nosed Bat	PREDICT_CoV-92
MT063778	CAAACATTTAGTGCCTCTTATGTACAAGGGTATGCCTTGGACTATAGTACGCACTAGAATTGTTCAAATGATGAGTGACACTCTTAGAGATATCACTGATAGAGTTGTACTTGTAACATGGGCCCATGGCTTTGAGTTGACAAGTATGCAATATTTTTGCAAGCTAGGTAGAGAACGTACATGTTGTATGTGCAATGCCAGAGCTACATGTTATTCATCAGTGCACGATAACTACGGTTGTTGGCATCATAGCACTGGTTTTGACTACTTGTGTAATCCTTTCCTGATC	Hipposideros larvatus species complex	Horsfield's Leaf-Nosed Bat	PREDICT_CoV-92
MT063779	CAAACATTTAGTGCCTCTTATGTACAAGGGTATGCCTTGGACTATAGTACGCACTAGAATTGTTCAAATGATGAGTGACACTCTTAGAGATATCACTGATAGAGTTGTACTTGTAACATGGGCCCATGGCTTTGAGTTGACAAGTATGCAATATTTTTGCAAGCTAGGCAGAGAACGTACATGTTGTATGTGCAATGCCAGAGCTACATGTTATTCATCAGTGCACGATAACTACGGTTGTTGGCATCATAGCACTGGTTTTGACTACTTGTATAATCCTTTCCTGATC	Hipposideros larvatus species complex	Horsfield's Leaf-Nosed Bat	PREDICT_CoV-92
MT063780	CAAACATTTAGTGCCTCTTATGTACAAGGGTATGCCTTGGACTATAGTACGCACTAGAATTGTTCAAATGATGAGTGACACTCTTAGAGATATCACTGATAGAGTTGTACTTGTAACATGGGCCCATGGCTTTGAGTTGACAAATATGCAATATTTTTGCAAGCTAGGCAGAGAACGTACATGTTGTATGTGCAATGCCAGAGCTACATGTTATTCATCAGTGCACGATAACTACGGTTGTTGGCATCATAGCACTGGTTTTGACTACTTGTATAATCCTTTCCTGATC	Hipposideros larvatus species complex	Horsfield's Leaf-Nosed Bat	PREDICT_CoV-92
MT063781	CAAACATTTAGTGCCTCTTATGTACAAGGGTATGCCTTGGACTATAGTACGCACTAGAATTGTTCAAATGATGAGTGACACTCTTAGAGATATCACTGATAGAGTTGTACTTGTAACATGGGCCCATGGCTTTGAGTTGACAAGTATGCAATATTTTTGCAAGCTAGGCAGAGAACGTACATGTTGTATGTGCAATGCCAGAGCTACATGTTATTCATCAGTGCACGATAACTACGGTTGTTGGCATCATAGCACTGGTTTTGACTACTTGTATAATCCTTTCCTGATC	Hipposideros larvatus species complex	Horsfield's Leaf-Nosed Bat	PREDICT_CoV-92
MT063782	CAAACATTTAGTGCCTCTTATGTACAAGGGTATGCCTTGGACTATAGTACGCACTAGAATTGTTCAAATGATGAGTGACACTCTTAGAGATATCACTGATAGAGTTGTACTTGTAACATGGGCCCATGGCTTTGAGTTGACAAGTATGCAATATTTTTGCAAGCTAGGCAGAGAACGTACATGTTGTATGTGCAATGCCAGAGCTACATGTTATTCATCAGTGCACGATAACTACGGTTGTTGGCATCATAGCACTGGTTTTGACTACTTGTATAATCCTTTCCTGATC	Hipposideros larvatus species complex	Horsfield's Leaf-Nosed Bat	PREDICT_CoV-92
MT063783	CAAACATTTAGTGCCTCTTATGTACAAGGGTATGCCTTGGACTATAGTACGCACTAGAATTGTTCAAATGATGAGTGACACTCTTAGAGATATCACTGATAGAGTTGTACTTGTAACATGGGCCCATGGCTTTGAGTTGACAAGTATGCAATATTTTTGCAAGCTAGGCAGAGAACGTACATGTTGTATGTGCAATGCCAGAGCTACATGTTATTCATCAGTGCACGATAACTACGGTTGTTGGCATCATAGCACTGGTTTTGACTACTTGTATAATCCTTTCCTGATC	Hipposideros larvatus species complex	Horsfield's Leaf-Nosed Bat	PREDICT_CoV-92
MT063784	CAAACATTTAGTGCCTCTTATGTACAAGGGTATGCCTTGGACTATAGTACGCACTAGAATTGTTCAAATGATGAGTGACACTCTTAGAGATATCACTGATAGAGTTGTACTTGTAACATGGGCCCATGGCTTTGAGTTGACAAGTATGCAATATTTTTGCAAGCTAGGCAGAGAACGTACATGTTGTATGTGCAATGCCAGAGCTACATGTTATTCATCAGTGCACGATAACTACGGTTGTTGGCATCATAGCACTGGTTTTGACTACTTGTATAATCCTTTCCTGATC	Hipposideros larvatus species complex	Horsfield's Leaf-Nosed Bat	PREDICT_CoV-92
MT063785	CAAACATTTAGTGCCTCTTATGTACAAGGGTATGCCTTGGACTATAGTACGCACTAGAATTGTTCAAATGATGAGTGACACTCTTAGAGATATCACTGATAGAGTTGTACTTGTAACATGGGCCCATGGCTTTGAGTTGACAAGTATGCAATATTTTTGCAAGCTAGGCAGAGAACGTACATGTTGTATGTGCAATGCCAGAGCTACATGTTATTCATCAGTGCACGATAACTACGGTTGTTGGCATCATAGCACTGGTTCTGACTACTTGTATAATCCTTTCCTGATC	Hipposideros larvatus species complex	Horsfield's Leaf-Nosed Bat	PREDICT_CoV-92
